# Supplementary material for: The Complex Relationship Between HDL/LDL Cholesterol, Stroke and Cardiovascular Disease
Source: Healthcare (Basel). 2026 May 17;14(10):1371. doi: 10.3390/healthcare14101371 (PMC13206512; doi:10.3390/healthcare14101371)
Supplement: Supplementary file 1 [file healthcare-14-01371-s001.zip]

Archive with 1 entries (1 files):
- healthcare-4170270-supplementary.pdf
